# Supplementary material for: Human Allogeneic Liver-Derived Progenitor Cells Significantly Improve NAFLD Activity Score and Fibrosis in Late-Stage NASH Animal Model
Source: Cells. 2022 Sep 13;11(18):2854. doi: 10.3390/cells11182854 (PMC9497074; doi:10.3390/cells11182854)
Supplement: Supplementary file 1 [file cells-11-02854-s001.zip]

Archive with 1 entries (1 files):
- cells-1815650-supplementary.pdf
